# Supplementary material for: Unveiling Clinical Phenotypes in Chronic Chikungunya Disease: Insights from a Brazilian Observational Study
Source: Trop Med Infect Dis. 2026 May 19;11(5):140. doi: 10.3390/tropicalmed11050140 (PMC13211594; doi:10.3390/tropicalmed11050140)
Supplement: Supplementary file 1 [file tropicalmed-11-00140-s001.zip]

Archive with 1 entries (1 files):
- STROBE checklist (1).pdf
